# Supplementary material for: Development of a core outcome set for clinical trials of interventions to improve sleep in people with cognitive impairment‐the Sleep in Cognitive Impairment Core Outcome Set (SCICOS)
Source: Alzheimers Dement. 2025 Nov 6;21(11):e70890. doi: 10.1002/alz.70890 (PMC12591993; doi:10.1002/alz.70890)
Supplement: Supplementary file 2 — Supporting Information [file ALZ-21-e70890-s002.xlsx]

## Sheet: Sheet1
Name	Position	Institution
Antonsdottir, Inga	Postdoctoral Fellow in Psychiatry and Behavioral Sciences	Johns Hopkins School of Nursing. Department of Psychiatry and Behavioral Sciences, Richman Family Precision Medicine Center of Excellence in Alzheimer’s Disease, Johns Hopkins Bayview, Johns Hopkins Medicine, Maryland, U.S.A.
Bentley, Alison	General Practitioner specialising in sleep medicine. Founding chairperson of the Sleep Society of South Africa.	Restonic Ezintsha Sleep Clinic, Johannesburg, South Africa.
Blackman, Jonathan	Honorary Research Fellow	Bristol Medical School, University of Bristol, United Kingdom.
Bliwise, Donald L.	Professor	Department of Neurology, Emory University School of Medicine. Department of Adult and Elder Health, Nell Hodgson School of Nursing, Emory University, Georgia, U.S.A.
Bubu, Omonigho	Associate Professor	Departments of Psychiatry, Neurology, and Population Health at New York University Grossman School of Medicine, New York, U.S.A.
Buysse, Daniel J.	UPMC Endowed Chair in Sleep Medicine. Distinguished Professor of Psychiatry, Clinical and Translational Science, and Medicine.	Department of Psychiatry, University of Pittsburgh School of Medicine, Pennsylvania, U.S.A.
Camargos, Einstein F.	Professor	Postgraduate Program in Medical Sciences, University of Brasília, Brasília DF, Brazil.
Cassidy-Eagle, Erin	Clinical Professor	Department of Psychiatry and Behavioral Sciences, Stanford University School of Medicine, California, U.S.A.
Cote, Kimberly	Professor	Department of Psychology, Brock University, Canada.
Coulthard, Elizabeth	Professor of Cognitive Neurology	Bristol Medical School, University of Bristol, United Kingdom.
D'Rozario, Angela L.	Associate Professor	School of Psychological Sciences, Macquarie University, Sydney, Australia.
Espie, Colin A.	Professor of Sleep Medicine	Nuffield Department of Clinical Neurosciences, Oxford University, United Kingdom.
Falck, Ryan S.	Postdoctoral Fellow	School of Biomedical Engineering, University of British Columbia, Canada.
Gabb, Victoria G.	Senior Research Associate in Dementia and Sleep Neuroscience.	Bristol Medical School, University of Bristol, United Kingdom.
Harvey, Allison G.	Professor	Department of Psychology, University of California Berkeley, U.S.A.
Hmwe, Nant Thin Thin	Senior Lecturer	Department of Nursing Science, Faculty of Medicine, Universiti Malaya, Malaysia.
Hoyos, Camilla M.	Senior Lecturer and Research Leader	Centre for Sleep and Chronobiology, Woolcock Institute of Medical Research, Macquarie University, Sydney, Australia.
Jobbins, Lucy	Researcher in Clinical Neurosciences	Nuffield Department of Clinical Neurosciences, Oxford University, United Kingdom.
Kennelly, Seán	Clinical Associate Professor	Department of Medical Gerontology, Trinity College Dublin, Ireland.
Kent, Brianne A.	Assistant Professor. Canada Research Chair in Translational Neuroscience and Dementia.	Department of Psychology, Simon Fraser University, Canada.
Köpke, Sascha	Professor	Institute of Nursing Science, Faculty of Medicine and University Hospital Cologne, University of Cologne, Cologne, Germany.
Krystal, Andrew	Ray and Dagmar Dolby Distinguished Professor	Departments of Psychiatry and Neurology, University of California San Francisco, San Francisco, California, U.S.A.
Leroi, Iracema	Professor	School of Medicine and Global Brain Health Institute, Trinity College Dublin, Ireland.
Liguori, Claudio	Medical Doctor	Department of Systems Medicine, University of Rome Tor Vergata, Italy, and Neurology Unit, University Hospital of Rome Tor Vergata, Italy.
Lim, Yen Ying	Associate Professor	Turner Institute for Brain and Mental Health, Monash University, Clayton, Victoria, Australia.
Lorenz, Rebecca	Associate Professor. Senior Associate Dean for Academic Affairs and Educational Innovation.	College of Nursing, The Ohio State University, Ohio, U.S.A.
Lucey, Brendan P.	Professor of Neurology and Sleep Medicine	Department of Neurology, Washington University School of Medicine, St. Louis, Missouri, U.S.A.
Mander, Bryce	Associate Professor.	Department of Psychiatry and Human Behavior, University of California, Irvine, California, U.S.A.
Moline, Margaret	Executive Director, Head of Orexin Platform Clinical Development,	Eisai Inc., Nutley, New Jersey, U.S.A.
Naismith, Sharon L.	Leonard P. Ullman Chair in Psychology.	School of Psychology, Faculty of Science, The University of Sydney, Camperdown, New South Wales, Australia.
O'Caoimh, Rónán	Medical Doctor	Department of Geriatric Medicine, Mercy University Hospital, Grenville Place, Cork, Ireland
Ogunniyi, Adesola	Professor	Department of Medicine, University of Ibadan, Nigeria.
Rapaport, Penny	Professor of Psychological Interventions in Dementia	Division of Psychiatry, University College London, United Kingdom.
Reynolds III, Charles F.	UPMC Endowed Professor and Distinguished Professor in Geriatric Psychiatry, Emeritus, University of Pittsburgh School of Medicine; Editor, American Journal of Geriatric Psychiatry.	University of Pittsburgh School of Medicine, Pittsburgh, Pennsylvania, U.S.A.
Richards, Kathy	Clinical Professor and Senior Research Scientist	School of Nursing, University of Texas at Austin, Texas, U.S.A.
Siengsukon, Catherine F.	Professor, Physical Therapy, Rehabilitation Science, and Athletic Training	Department of Physical Therapy, Rehabilitation Science, and Athletic Training, University of Kansas Medical Center, Kansas, U.S.A.
Sindi, Shireen	Associate Professor.	Division of Clinical Geriatrics, Center for Alzheimer Research, Karolinska Institutet and Karolinska University Hospital, Stockholm, Sweden. Ageing Epidemiology Research Unit (AGE), School of Public Health, Faculty of Medicine, Imperial College London, United Kingdom.
Singer, Clifford M.	Research Professor/ Medical Director	University of Maine Institute of Medicine/ Memory and Aging Program, Northern Light Arcadia Hospital, Bangor, Maine, U.S.A.
Stickgold, Robert	Professor	Department of Psychiatry, Harvard Medical School, Boston, Massachusetts, U.S.A.
Wirz-Justice, Anna	Emeritus Professor	Centre for Chronobiology, Psychiatric Clinic, University of Basel, Basel, Switzerland.
Yaffe, Kristine	Roy and Marie Scola Endowed Chair and Vice Chair of Research in Psychiatry. Professor of Psychiatry, Neurology, and Epidemiology, and Director of the Center for Population Brain Health	Departments of Psychiatry, Neurology, and Epidemiology, University of California San Francisco, San Francisco, California, U.S.A.
